# Supplementary material for: Projections of epidemic transmission and estimation of vaccination impact during an ongoing Ebola virus disease outbreak in Northeastern Democratic Republic of Congo, as of Feb. 25, 2019
Source: PLoS Negl Trop Dis. 2019 Aug 5;13(8):e0007512. doi: 10.1371/journal.pntd.0007512 (PMC6695208; doi:10.1371/journal.pntd.0007512)
Supplement: S1 Data — The multiple snapshots of the data table collected from World Health Organization situation reports in real time used by models to generate the projections reported here. (ZIP) [file pntd.0007512.s013.zip]

Archive with 10 entries (10 files):
- 2018-09-15/Ebola_in_Congo1976-2014.csv
- 2018-08-20/Ebola_in_Congo1976-2014.csv
- 2018-10-07/Ebola_in_Congo1976-2014.csv
- 2018-10-13/Ebola_in_Congo1976-2014.csv
- 2018-08-27/Ebola_in_Congo1976-2014.csv
- 2019-02-25/Ebola_in_Congo1976-2014.csv
- 2018-09-05/Ebola_in_Congo1976-2014.csv
- 2018-11-20/Ebola_in_Congo1976-2014.csv
- 2018-11-01/Ebola_in_Congo1976-2014.csv
- 2019-01-06/Ebola_in_Congo1976-2014.csv
