# Supplementary material for: Projections of epidemic transmission and estimation of vaccination impact during an ongoing Ebola virus disease outbreak in Northeastern Democratic Republic of Congo, as of Feb. 25, 2019
Source: PLoS Negl Trop Dis. 2019 Aug 5;13(8):e0007512. doi: 10.1371/journal.pntd.0007512 (PMC6695208; doi:10.1371/journal.pntd.0007512)
Supplement: S1 Data — The multiple snapshots of the data table collected from World Health Organization situation reports in real time used by models to generate the projections reported here. (ZIP) [file pntd.0007512.s013.zip › 2018-11-20/Ebola_in_Congo1976-2014.csv]

Year_outbreak	Date_of_Death	Total cases	Total deaths	Interval between case reports (days)	final	Urban_Cases	Rural_Cases	War_Zone	naïve_country	Year_StartOutbreak	Country	Country_additional	Count_ID_perYearCountry	Suspect_Cases_Included		Beni
1976_Sudan_1	07/31/76	8	4	31	0	8	0		1	1976	Sudan		1	0
1976_Sudan_1	08/31/76	38	21	31	0	38	0		1	1976	Sudan		1	0
1976_Sudan_1	09/30/76	176	86	30	0	176	0		1	1976	Sudan		1	0
1976_Sudan_1	10/31/76	260	139	31	0	260	0		1	1976	Sudan		1	0
1976_Sudan_1	11/30/76	284	151	30	0	284	0		1	1976	Sudan		1	0
1976_DRC_1	08/25/76	1	1	1	0				1	1976	DRC		1	0
1976_DRC_1	09/01/76	2	2	1	0				1	1976	DRC		1	0
1976_DRC_1	09/02/76	3	3	1	0				1	1976	DRC		1	0
1976_DRC_1	09/03/76	4	4	1	0				1	1976	DRC		1	0
1976_DRC_1	09/04/76	9	9	1	0				1	1976	DRC		1	0
1976_DRC_1	09/05/76	10	10	1	0				1	1976	DRC		1	0
1976_DRC_1	09/06/76	11	11	1	0				1	1976	DRC		1	0
1976_DRC_1	09/07/76	14	14	1	0				1	1976	DRC		1	0
1976_DRC_1	09/08/76	16	15	1	0				1	1976	DRC		1	0
1976_DRC_1	09/09/76	22	21	1	0				1	1976	DRC		1	0
1976_DRC_1	09/10/76	32	31	1	0				1	1976	DRC		1	0
1976_DRC_1	09/11/76	36	35	1	0				1	1976	DRC		1	0
1976_DRC_1	09/12/76	45	44	1	0				1	1976	DRC		1	0
1976_DRC_1	09/13/76	54	53	1	0				1	1976	DRC		1	0
1976_DRC_1	09/14/76	62	61	1	0				1	1976	DRC		1	0
1976_DRC_1	09/15/76	72	71	1	0				1	1976	DRC		1	0
1976_DRC_1	09/16/76	78	77	1	0				1	1976	DRC		1	0
1976_DRC_1	09/17/76	84	82	1	0				1	1976	DRC		1	0
1976_DRC_1	09/18/76	89	87	1	0				1	1976	DRC		1	0
1976_DRC_1	09/19/76	97	94	1	0				1	1976	DRC		1	0
1976_DRC_1	09/20/76	108	105	1	0				1	1976	DRC		1	0
1976_DRC_1	09/21/76	114	111	1	0				1	1976	DRC		1	0
1976_DRC_1	09/22/76	130	125	1	0				1	1976	DRC		1	0
1976_DRC_1	09/23/76	142	136	1	0				1	1976	DRC		1	0
1976_DRC_1	09/24/76	154	148	1	0				1	1976	DRC		1	0
1976_DRC_1	09/25/76	165	159	1	0				1	1976	DRC		1	0
1976_DRC_1	09/26/76	172	166	1	0				1	1976	DRC		1	0
1976_DRC_1	09/27/76	179	173	1	0				1	1976	DRC		1	0
1976_DRC_1	09/28/76	183	177	1	0				1	1976	DRC		1	0
1976_DRC_1	09/29/76	188	181	1	0				1	1976	DRC		1	0
1976_DRC_1	09/30/76	191	184	1	0				1	1976	DRC		1	0
1976_DRC_1	10/01/76	199	191	1	0				1	1976	DRC		1	0
1976_DRC_1	10/02/76	202	193	1	0				1	1976	DRC		1	0
1976_DRC_1	10/03/76	205	195	1	0				1	1976	DRC		1	0
1976_DRC_1	10/04/76	213	203	1	0				1	1976	DRC		1	0
1976_DRC_1	10/05/76	218	208	1	0				1	1976	DRC		1	0
1976_DRC_1	10/06/76	225	214	1	0				1	1976	DRC		1	0
1976_DRC_1	10/07/76	230	219	1	0				1	1976	DRC		1	0
1976_DRC_1	10/08/76	232	221	1	0				1	1976	DRC		1	0
1976_DRC_1	10/09/76	236	225	1	0				1	1976	DRC		1	0
1976_DRC_1	10/10/76	240	229	1	0				1	1976	DRC		1	0
1976_DRC_1	10/11/76	243	232	1	0				1	1976	DRC		1	0
1976_DRC_1	10/12/76	249	238	1	0				1	1976	DRC		1	0
1976_DRC_1	10/13/76	251	240	1	0				1	1976	DRC		1	0
1976_DRC_1	10/14/76	252	241	1	0				1	1976	DRC		1	0
1976_DRC_1	10/18/76	253	242	1	0				1	1976	DRC		1	0
1976_DRC_1	10/19/76	254	243	1	0				1	1976	DRC		1	0
1976_DRC_1	10/20/76	256	245	1	0				1	1976	DRC		1	0
1976_DRC_1	10/24/76	257	246	1	0				1	1976	DRC		1	0
1976_DRC_1	10/25/76	258	247	1	0				1	1976	DRC		1	0
1976_DRC_1	11/01/76	259	248	1	0				1	1976	DRC		1	0
1976_DRC_1	11/01/77	262	251	1	1				1	1976	DRC		1	0
1979_Sudan_1	08/01/79	1	1	3	0	0	1		0	1979	Sudan		1	0
1979_Sudan_1	08/04/79	1	1	3	0	0	1		0	1979	Sudan		1	0
1979_Sudan_1	08/07/79	1	1	3	0	0	1		0	1979	Sudan		1	0
1979_Sudan_1	08/10/79	4	4	3	0	0	4		0	1979	Sudan		1	0
1979_Sudan_1	08/13/79	6	5	3	0	0	6		0	1979	Sudan		1	0
1979_Sudan_1	08/16/79	9	7	3	0	0	9		0	1979	Sudan		1	0
1979_Sudan_1	08/19/79	12	10	3	0	0	12		0	1979	Sudan		1	0
1979_Sudan_1	08/22/79	15	13	3	0	0	15		0	1979	Sudan		1	0
1979_Sudan_1	08/28/79	16	14	3	0	0	16		0	1979	Sudan		1	0
1979_Sudan_1	09/04/79	19	16	3	0	0	19		0	1979	Sudan		1	0
1979_Sudan_1	09/10/79	23	19	3	0	0	23		0	1979	Sudan		1	0
1979_Sudan_1	09/13/79	25	20	3	0	0	25		0	1979	Sudan		1	0
1979_Sudan_1	09/16/79	27	20	3	0	0	27		0	1979	Sudan		1	0
1979_Sudan_1	09/19/79	29	20	3	0	0	29		0	1979	Sudan		1	0
1979_Sudan_1	09/22/79	30	21	3	0	0	30		0	1979	Sudan		1	0
1979_Sudan_1	09/25/79	32	21	3	0	0	32		0	1979	Sudan		1	0
1979_Sudan_1	09/28/79	33	22	3	0	0	33		0	1979	Sudan		1	0
1979_Sudan_1	10/07/79	34	22	3	0	0	34		0	1979	Sudan		1	0
1994_Gabon_1	11/13/94	1	1	2	0	0	1		1	1994	Gabon		1	0
1994_Gabon_1	11/19/94	2	2	2	0	0	2		1	1994	Gabon		1	0
1994_Gabon_1	11/23/94	3	3	2	0	0	3		1	1994	Gabon		1	0
1994_Gabon_1	11/27/94	5	5	2	0	0	5		1	1994	Gabon		1	0
1994_Gabon_1	11/29/94	6	6	2	0	0	6		1	1994	Gabon		1	0
1994_Gabon_1	12/09/94	8	8	2	0	0	8		1	1994	Gabon		1	0
1994_Gabon_1	12/11/94	12	8	2	0	0	12		1	1994	Gabon		1	0
1994_Gabon_1	12/13/94	18	11	2	0	0	18		1	1994	Gabon		1	0
1994_Gabon_1	12/15/94	23	14	2	0	0	23		1	1994	Gabon		1	0
1994_Gabon_1	12/17/94	24	15	2	0	0	24		1	1994	Gabon		1	0
1994_Gabon_1	12/23/94	27	17	2	0	0	27		1	1994	Gabon		1	0
1994_Gabon_1	12/27/94	28	18	2	0	0	28		1	1994	Gabon		1	0
1994_Gabon_1	12/31/94	30	19	2	0	0	30		1	1994	Gabon		1	0
1994_Gabon_1	01/02/95	32	20	2	0	0	32		1	1994	Gabon		1	0
1994_Gabon_1	01/08/95	33	20	2	0	0	33		1	1994	Gabon		1	0
1994_Gabon_1	01/16/95	34	21	2	0	0	34		1	1994	Gabon		1	0
1994_Gabon_1	01/20/95	35	21	2	0	0	35		1	1994	Gabon		1	0
1994_Gabon_1	01/22/95	36	22	2	0	0	36		1	1994	Gabon		1	0
1994_Gabon_1	01/24/95	37	23	2	0	0	37		1	1994	Gabon		1	0
1994_Gabon_1	01/30/95	41	25	2	0	1	40		1	1994	Gabon		1	0
1994_Gabon_1	02/01/95	43	27	2	0	1	42		1	1994	Gabon		1	0
1994_Gabon_1	02/03/95	45	28	2	0	1	44		1	1994	Gabon		1	0
1994_Gabon_1	02/07/95	47	30	2	0	1	46		1	1994	Gabon		1	0
1994_Gabon_1	02/09/95	49	30	2	0	1	48		1	1994	Gabon		1	0
1995_DRC_1	01/13/95	1	1	1	0	1	0		0	1995	DRC		1	0
1995_DRC_1	01/29/95	2	2	1	0	2	0		0	1995	DRC		1	0
1995_DRC_1	02/02/95	3	3	1	0	3	0		0	1995	DRC		1	0
1995_DRC_1	02/03/95	4	4	1	0	4	0		0	1995	DRC		1	0
1995_DRC_1	02/11/95	6	6	1	0	6	0		0	1995	DRC		1	0
1995_DRC_1	02/14/95	7	7	1	0	7	0		0	1995	DRC		1	0
1995_DRC_1	02/15/95	8	8	1	0	8	0		0	1995	DRC		1	0
1995_DRC_1	02/16/95	9	9	1	0	9	0		0	1995	DRC		1	0
1995_DRC_1	02/17/95	10	10	1	0	10	0		0	1995	DRC		1	0
1995_DRC_1	02/20/95	11	11	1	0	11	0		0	1995	DRC		1	0
1995_DRC_1	02/23/95	12	12	1	0	12	0		0	1995	DRC		1	0
1995_DRC_1	03/02/95	13	13	1	0	13	0		0	1995	DRC		1	0
1995_DRC_1	03/08/95	14	14	1	0	14	0		0	1995	DRC		1	0
1995_DRC_1	03/09/95	15	15	1	0	15	0		0	1995	DRC		1	0
1995_DRC_1	03/13/95	16	15	1	0	16	0		0	1995	DRC		1	0
1995_DRC_1	03/15/95	17	16	1	0	17	0		0	1995	DRC		1	0
1995_DRC_1	03/16/95	18	17	1	0	18	0		0	1995	DRC		1	0
1995_DRC_1	03/19/95	19	18	1	0	19	0		0	1995	DRC		1	0
1995_DRC_1	03/26/95	20	19	1	0	20	0		0	1995	DRC		1	0
1995_DRC_1	03/27/95	22	21	1	0	22	0		0	1995	DRC		1	0
1995_DRC_1	03/29/95	23	22	1	0	23	0		0	1995	DRC		1	0
1995_DRC_1	03/30/95	24	23	1	0	24	0		0	1995	DRC		1	0
1995_DRC_1	04/01/95	25	24	1	0	25	0		0	1995	DRC		1	0
1995_DRC_1	04/02/95	26	25	1	0	26	0		0	1995	DRC		1	0
1995_DRC_1	04/10/95	27	26	1	0	27	0		0	1995	DRC		1	0
1995_DRC_1	04/11/95	28	27	1	0	28	0		0	1995	DRC		1	0
1995_DRC_1	04/12/95	29	28	1	0	29	0		0	1995	DRC		1	0
1995_DRC_1	04/13/95	31	30	1	0	31	0		0	1995	DRC		1	0
1995_DRC_1	04/14/95	35	33	1	0	35	0		0	1995	DRC		1	0
1995_DRC_1	04/15/95	37	34	1	0	37	0		0	1995	DRC		1	0
1995_DRC_1	04/16/95	38	35	1	0	38	0		0	1995	DRC		1	0
1995_DRC_1	04/20/95	39	35	1	0	39	0		0	1995	DRC		1	0
1995_DRC_1	04/21/95	40	35	1	0	40	0		0	1995	DRC		1	0
1995_DRC_1	04/22/95	42	37	1	0	42	0		0	1995	DRC		1	0
1995_DRC_1	04/23/95	43	38	1	0	43	0		0	1995	DRC		1	0
1995_DRC_1	04/24/95	45	39	1	0	45	0		0	1995	DRC		1	0
1995_DRC_1	04/25/95	47	41	1	0	47	0		0	1995	DRC		1	0
1995_DRC_1	04/26/95	51	45	1	0	51	0		0	1995	DRC		1	0
1995_DRC_1	04/27/95	52	46	1	0	52	0		0	1995	DRC		1	0
1995_DRC_1	04/28/95	55	48	1	0	55	0		0	1995	DRC		1	0
1995_DRC_1	04/29/95	58	50	1	0	58	0		0	1995	DRC		1	0
1995_DRC_1	04/30/95	64	55	1	0	64	0		0	1995	DRC		1	0
1995_DRC_1	05/01/95	69	55	1	0	69	0		0	1995	DRC		1	0
1995_DRC_1	05/02/95	70	55	1	0	70	0		0	1995	DRC		1	0
1995_DRC_1	05/04/95	73	56	1	0	73	0		0	1995	DRC		1	0
1995_DRC_1	05/05/95	79	57	1	0	79	0		0	1995	DRC		1	0
1995_DRC_1	05/06/95	81	59	1	0	81	0		0	1995	DRC		1	0
1995_DRC_1	05/07/95	86	64	1	0	86	0		0	1995	DRC		1	0
1995_DRC_1	05/08/95	90	66	1	0	90	0		0	1995	DRC		1	0
1995_DRC_1	05/09/95	100	73	1	0	100	0		0	1995	DRC		1	0
1995_DRC_1	05/10/95	109	80	1	0	109	0		0	1995	DRC		1	0
1995_DRC_1	05/11/95	123	94	1	0	123	0		0	1995	DRC		1	0
1995_DRC_1	05/12/95	138	108	1	0	138	0		0	1995	DRC		1	0
1995_DRC_1	05/13/95	152	120	1	0	152	0		0	1995	DRC		1	0
1995_DRC_1	05/14/95	161	127	1	0	161	0		0	1995	DRC		1	0
1995_DRC_1	05/15/95	170	135	1	0	170	0		0	1995	DRC		1	0
1995_DRC_1	05/16/95	179	142	1	0	179	0		0	1995	DRC		1	0
1995_DRC_1	05/17/95	181	144	1	0	181	0		0	1995	DRC		1	0
1995_DRC_1	05/18/95	184	145	1	0	184	0		0	1995	DRC		1	0
1995_DRC_1	05/19/95	187	148	1	0	187	0		0	1995	DRC		1	0
1995_DRC_1	05/20/95	193	154	1	0	193	0		0	1995	DRC		1	0
1995_DRC_1	05/21/95	200	159	1	0	200	0		0	1995	DRC		1	0
1995_DRC_1	05/22/95	203	161	1	0	203	0		0	1995	DRC		1	0
1995_DRC_1	05/23/95	214	171	1	0	214	0		0	1995	DRC		1	0
1995_DRC_1	05/24/95	221	178	1	0	221	0		0	1995	DRC		1	0
1995_DRC_1	05/25/95	229	184	1	0	229	0		0	1995	DRC		1	0
1995_DRC_1	05/26/95	238	190	1	0	238	0		0	1995	DRC		1	0
1995_DRC_1	05/27/95	245	196	1	0	245	0		0	1995	DRC		1	0
1995_DRC_1	05/28/95	252	203	1	0	252	0		0	1995	DRC		1	0
1995_DRC_1	05/29/95	256	207	1	0	256	0		0	1995	DRC		1	0
1995_DRC_1	05/30/95	261	210	1	0	261	0		0	1995	DRC		1	0
1995_DRC_1	05/31/95	262	211	1	0	262	0		0	1995	DRC		1	0
1995_DRC_1	06/01/95	265	214	1	0	265	0		0	1995	DRC		1	0
1995_DRC_1	06/02/95	268	216	1	0	268	0		0	1995	DRC		1	0
1995_DRC_1	06/03/95	273	220	1	0	273	0		0	1995	DRC		1	0
1995_DRC_1	06/04/95	274	221	1	0	274	0		0	1995	DRC		1	0
1995_DRC_1	06/05/95	278	222	1	0	278	0		0	1995	DRC		1	0
1995_DRC_1	06/06/95	280	222	1	0	280	0		0	1995	DRC		1	0
1995_DRC_1	06/07/95	284	223	1	0	284	0		0	1995	DRC		1	0
1995_DRC_1	06/08/95	285	224	1	0	285	0		0	1995	DRC		1	0
1995_DRC_1	06/09/95	287	226	1	0	287	0		0	1995	DRC		1	0
1995_DRC_1	06/10/95	288	226	1	0	288	0		0	1995	DRC		1	0
1995_DRC_1	06/11/95	293	230	1	0	293	0		0	1995	DRC		1	0
1995_DRC_1	06/12/95	297	234	1	0	297	0		0	1995	DRC		1	0
1995_DRC_1	06/13/95	301	237	1	0	301	0		0	1995	DRC		1	0
1995_DRC_1	06/14/95	302	238	1	0	302	0		0	1995	DRC		1	0
1995_DRC_1	06/16/95	304	240	1	0	304	0		0	1995	DRC		1	0
1995_DRC_1	06/19/95	305	241	1	0	305	0		0	1995	DRC		1	0
1995_DRC_1	06/20/95	306	241	1	0	306	0		0	1995	DRC		1	0
1995_DRC_1	06/24/95	309	244	1	0	309	0		0	1995	DRC		1	0
1995_DRC_1	06/26/95	310	245	1	0	310	0		0	1995	DRC		1	0
1995_DRC_1	07/16/95	311	246	1	0	311	0		0	1995	DRC		1	0
1995_DRC_1	07/16/96	317	248	1	1	317	0		0	1995	DRC		1	0
1996_Gabon_1	01/31/96	1	1	1	0	0	1		0	1996	Gabon		1	0
1996_Gabon_1	02/01/96	8	7	1	0	0	8		0	1996	Gabon		1	0
1996_Gabon_1	02/02/96	11	9	1	0	0	11		0	1996	Gabon		1	0
1996_Gabon_1	02/03/96	19	13	1	0	0	19		0	1996	Gabon		1	0
1996_Gabon_1	02/05/96	20	13	1	0	0	20		0	1996	Gabon		1	0
1996_Gabon_1	02/10/96	21	13	1	0	0	21		0	1996	Gabon		1	0
1996_Gabon_1	02/12/96	22	14	1	0	1	21		0	1996	Gabon		1	0
1996_Gabon_1	02/14/96	23	14	1	0	1	22		0	1996	Gabon		1	0
1996_Gabon_1	02/15/96	24	15	1	0	2	22		0	1996	Gabon		1	0
1996_Gabon_1	02/16/96	25	16	1	0	3	22		0	1996	Gabon		1	0
1996_Gabon_1	02/18/96	27	18	1	0	5	22		0	1996	Gabon		1	0
1996_Gabon_1	02/19/96	28	18	1	0	5	23		0	1996	Gabon		1	0
1996_Gabon_1	03/04/96	29	18	1	0	6	23		0	1996	Gabon		1	0
2000_Uganda_1	09/29/00	1		1	0				1	2000	Uganda		1	0
2000_Uganda_1	09/30/00	3		1	0				1	2000	Uganda		1	0
2000_Uganda_1	10/01/00	6		1	0				1	2000	Uganda		1	0
2000_Uganda_1	10/02/00	9		1	0				1	2000	Uganda		1	0
2000_Uganda_1	10/03/00	11		1	0				1	2000	Uganda		1	0
2000_Uganda_1	10/04/00	13		1	0				1	2000	Uganda		1	0
2000_Uganda_1	10/05/00	16		1	0				1	2000	Uganda		1	0
2000_Uganda_1	10/06/00	18		1	0				1	2000	Uganda		1	0
2000_Uganda_1	10/07/00	23		1	0				1	2000	Uganda		1	0
2000_Uganda_1	10/08/00	29		1	0				1	2000	Uganda		1	0
2000_Uganda_1	10/09/00	33		1	0				1	2000	Uganda		1	0
2000_Uganda_1	10/10/00	37		1	0				1	2000	Uganda		1	0
2000_Uganda_1	10/11/00	44		1	0				1	2000	Uganda		1	0
2000_Uganda_1	10/12/00	50		1	0				1	2000	Uganda		1	0
2000_Uganda_1	10/13/00	56		1	0				1	2000	Uganda		1	0
2000_Uganda_1	10/14/00	64		1	0				1	2000	Uganda		1	0
2000_Uganda_1	10/15/00	71		1	0				1	2000	Uganda		1	0
2000_Uganda_1	10/16/00	81		1	0				1	2000	Uganda		1	0
2000_Uganda_1	10/17/00	94		1	0				1	2000	Uganda		1	0
2000_Uganda_1	10/18/00	109		1	0				1	2000	Uganda		1	0
2000_Uganda_1	10/19/00	120		1	0				1	2000	Uganda		1	0
2000_Uganda_1	10/20/00	135		1	0				1	2000	Uganda		1	0
2000_Uganda_1	10/21/00	145		1	0				1	2000	Uganda		1	0
2000_Uganda_1	10/22/00	156		1	0				1	2000	Uganda		1	0
2000_Uganda_1	10/23/00	162		1	0				1	2000	Uganda		1	0
2000_Uganda_1	10/24/00	172		1	0				1	2000	Uganda		1	0
2000_Uganda_1	10/25/00	180		1	0				1	2000	Uganda		1	0
2000_Uganda_1	10/26/00	189		1	0				1	2000	Uganda		1	0
2000_Uganda_1	10/27/00	203		1	0				1	2000	Uganda		1	0
2000_Uganda_1	10/28/00	209		1	0				1	2000	Uganda		1	0
2000_Uganda_1	10/29/00	222		1	0				1	2000	Uganda		1	0
2000_Uganda_1	10/30/00	237		1	0				1	2000	Uganda		1	0
2000_Uganda_1	10/31/00	251		1	0				1	2000	Uganda		1	0
2000_Uganda_1	11/01/00	262		1	0				1	2000	Uganda		1	0
2000_Uganda_1	11/02/00	267		1	0				1	2000	Uganda		1	0
2000_Uganda_1	11/03/00	270		1	0				1	2000	Uganda		1	0
2000_Uganda_1	11/04/00	283		1	0				1	2000	Uganda		1	0
2000_Uganda_1	11/05/00	285		1	0				1	2000	Uganda		1	0
2000_Uganda_1	11/06/00	290		1	0				1	2000	Uganda		1	0
2000_Uganda_1	11/07/00	292		1	0				1	2000	Uganda		1	0
2000_Uganda_1	11/08/00	301		1	0				1	2000	Uganda		1	0
2000_Uganda_1	11/09/00	307		1	0				1	2000	Uganda		1	0
2000_Uganda_1	11/10/00	320		1	0				1	2000	Uganda		1	0
2000_Uganda_1	11/11/00	335		1	0				1	2000	Uganda		1	0
2000_Uganda_1	11/12/00	342		1	0				1	2000	Uganda		1	0
2000_Uganda_1	11/16/00	343		1	0				1	2000	Uganda		1	0
2000_Uganda_1	11/18/00	344		1	0				1	2000	Uganda		1	0
2000_Uganda_1	11/19/00	349		1	0				1	2000	Uganda		1	0
2000_Uganda_1	11/20/00	351		1	0				1	2000	Uganda		1	0
2000_Uganda_1	11/21/00	357		1	0				1	2000	Uganda		1	0
2000_Uganda_1	11/22/00	361		1	0				1	2000	Uganda		1	0
2000_Uganda_1	11/23/00	370		1	0				1	2000	Uganda		1	0
2000_Uganda_1	11/24/00	373		1	0				1	2000	Uganda		1	0
2000_Uganda_1	11/26/00	376		1	0				1	2000	Uganda		1	0
2000_Uganda_1	11/27/00	380		1	0				1	2000	Uganda		1	0
2000_Uganda_1	11/28/00	381		1	0				1	2000	Uganda		1	0
2000_Uganda_1	11/29/00	387		1	0				1	2000	Uganda		1	0
2000_Uganda_1	11/30/00	393		1	0				1	2000	Uganda		1	0
2000_Uganda_1	12/01/00	397		1	0				1	2000	Uganda		1	0
2000_Uganda_1	12/02/00	399		1	0				1	2000	Uganda		1	0
2000_Uganda_1	12/03/00	401		1	0				1	2000	Uganda		1	0
2000_Uganda_1	12/04/00	406		1	0				1	2000	Uganda		1	0
2000_Uganda_1	12/05/00	416		1	0				1	2000	Uganda		1	0
2000_Uganda_1	12/07/00	418		1	0				1	2000	Uganda		1	0
2000_Uganda_1	12/08/00	419		1	0				1	2000	Uganda		1	0
2000_Uganda_1	12/10/00	420		1	0				1	2000	Uganda		1	0
2000_Uganda_1	12/11/00	421		1	0				1	2000	Uganda		1	0
2000_Uganda_1	12/14/00	424		1	0				1	2000	Uganda		1	0
2000_Uganda_1	12/15/00	425		1	0				1	2000	Uganda		1	0
2000_Uganda_1	12/16/00	429		1	0				1	2000	Uganda		1	0
2000_Uganda_1	12/21/00	431		1	0				1	2000	Uganda		1	0
2000_Uganda_1	12/23/00	433		1	0				1	2000	Uganda		1	0
2000_Uganda_1	12/24/00	434		1	0				1	2000	Uganda		1	0
2000_Uganda_1	01/04/01	435		1	0				1	2000	Uganda		1	0
2000_Uganda_1	01/14/01	436		1	0				1	2000	Uganda		1	0
2001_Gabon_1	10/22/01	2		7	0				0	2001	Gabon	Congo	1	0
2001_Gabon_1	11/05/01	4		7	0				0	2001	Gabon	Congo	1	0
2001_Gabon_1	11/12/01	7		7	0				0	2001	Gabon	Congo	1	0
2001_Gabon_1	11/19/01	11		7	0				0	2001	Gabon	Congo	1	0
2001_Gabon_1	11/26/01	19		7	0				0	2001	Gabon	Congo	1	0
2001_Gabon_1	12/03/01	21		7	0				0	2001	Gabon	Congo	1	0
2001_Gabon_1	12/10/01	29		7	0				0	2001	Gabon	Congo	1	0
2001_Gabon_1	12/17/01	34		7	0				0	2001	Gabon	Congo	1	0
2001_Gabon_1	12/24/01	41		7	0				0	2001	Gabon	Congo	1	0
2001_Gabon_1	12/31/01	50		7	0				0	2001	Gabon	Congo	1	0
2001_Gabon_1	01/07/02	60		7	0				0	2001	Gabon	Congo	1	0
2001_Gabon_1	01/14/02	68		7	0				0	2001	Gabon	Congo	1	0
2001_Gabon_1	01/21/02	77		7	0				0	2001	Gabon	Congo	1	0
2001_Gabon_1	01/28/02	79		7	0				0	2001	Gabon	Congo	1	0
2001_Gabon_1	02/04/02	90		7	0				0	2001	Gabon	Congo	1	0
2001_Gabon_1	02/11/02	98		7	0				0	2001	Gabon	Congo	1	0
2001_Gabon_1	02/18/02	105		7	0				0	2001	Gabon	Congo	1	0
2001_Gabon_1	02/25/02	116		7	0				0	2001	Gabon	Congo	1	0
2001_Gabon_1	03/04/02	117		7	0				0	2001	Gabon	Congo	1	0
2001_Gabon_1	03/11/02	118		7	0				0	2001	Gabon	Congo	1	0
2001_Gabon_1	03/18/02	119		7	0				0	2001	Gabon	Congo	1	0
2003_Congo_1	10/10/03	4	4	7	0	0	4		0	2003	Congo		1	0
2003_Congo_1	10/24/03	7	7	7	0	0	7		0	2003	Congo		1	0
2003_Congo_1	10/31/03	9	9	7	0	0	9		0	2003	Congo		1	0
2003_Congo_1	11/07/03	11	11	7	0	0	11		0	2003	Congo		1	0
2003_Congo_1	11/14/03	21	18	7	0	0	21		0	2003	Congo		1	0
2003_Congo_1	11/21/03	29	25	7	0	0	29		0	2003	Congo		1	0
2003_Congo_1	11/28/03	35	29	7	0	0	35		0	2003	Congo		1	0
2004_Sudan_1	04/12/04	1		7	0				0	2004	Sudan		1	0
2004_Sudan_1	04/19/04	5		7	0				0	2004	Sudan		1	0
2004_Sudan_1	04/26/04	10		7	0				0	2004	Sudan		1	0
2004_Sudan_1	05/03/04	13		7	0				0	2004	Sudan		1	0
2004_Sudan_1	05/24/04	14		7	0				0	2004	Sudan		1	0
2004_Sudan_1	05/31/04	17		7	0				0	2004	Sudan		1	0
2005_DRC_1	04/18/05	1	0	1	0	0	1		0	2005	DRC		1	0
2005_DRC_1	04/20/05	2	0	1	0	0	2		0	2005	DRC		1	0
2005_DRC_1	04/26/05	2	1	1	0	0	2		0	2005	DRC		1	0
2005_DRC_1	04/28/05	3	2	1	0	0	3		0	2005	DRC		1	0
2005_DRC_1	04/30/05	4	2	1	0	0	4		0	2005	DRC		1	0
2005_DRC_1	05/02/05	5	2	1	0	0	5		0	2005	DRC		1	0
2005_DRC_1	05/03/05	6	2	1	0	0	6		0	2005	DRC		1	0
2005_DRC_1	05/05/05	7	3	1	0	0	7		0	2005	DRC		1	0
2005_DRC_1	05/06/05	9	3	1	0	0	9		0	2005	DRC		1	0
2005_DRC_1	05/07/05	10	4	1	0	0	10		0	2005	DRC		1	0
2005_DRC_1	05/08/05	11	4	1	0	0	11		0	2005	DRC		1	0
2005_DRC_1	05/09/05	11	5	1	0	0	11		0	2005	DRC		1	0
2005_DRC_1	05/10/05	11	7	1	0	0	11		0	2005	DRC		1	0
2005_DRC_1	05/11/05	11	8	1	0	0	11		0	2005	DRC		1	0
2005_DRC_1	05/14/05	11	9	1	0	0	11		0	2005	DRC		1	0
2005_DRC_1	05/18/05	12	9	1	0	0	12		0	2005	DRC		1	0
2005_DRC_1	05/26/05	12	10	1	0	0	12		0	2005	DRC		1	0
2007_DRC_1	04/01/07	1	1	1	0				0	2007	DRC		1	1
2007_DRC_1	04/02/07	2	2	1	0				0	2007	DRC		1	1
2007_DRC_1	04/04/07	3	3	1	0				0	2007	DRC		1	1
2007_DRC_1	04/06/07	4	3	1	0				0	2007	DRC		1	1
2007_DRC_1	04/10/07	7	5	1	0				0	2007	DRC		1	1
2007_DRC_1	04/15/07	10	8	1	0				0	2007	DRC		1	1
2007_DRC_1	04/16/07	11	9	1	0				0	2007	DRC		1	1
2007_DRC_1	04/18/07	12	9	1	0				0	2007	DRC		1	1
2007_DRC_1	05/01/07	13	10	1	0				0	2007	DRC		1	1
2007_DRC_1	05/05/07	14	11	1	0				0	2007	DRC		1	1
2007_DRC_1	05/12/07	15	12	1	0				0	2007	DRC		1	1
2007_DRC_1	05/15/07	16	13	1	0				0	2007	DRC		1	1
2007_DRC_1	05/16/07	17	14	1	0				0	2007	DRC		1	1
2007_DRC_1	05/17/07	18	15	1	0				0	2007	DRC		1	1
2007_DRC_1	05/20/07	19	16	1	0				0	2007	DRC		1	1
2007_DRC_1	05/21/07	20	17	1	0				0	2007	DRC		1	1
2007_DRC_1	05/30/07	21	17	1	0				0	2007	DRC		1	1
2007_DRC_1	06/01/07	22	17	1	0				0	2007	DRC		1	1
2007_DRC_1	06/02/07	23	17	1	0				0	2007	DRC		1	1
2007_DRC_1	06/04/07	25	19	1	0				0	2007	DRC		1	1
2007_DRC_1	06/05/07	26	20	1	0				0	2007	DRC		1	1
2007_DRC_1	06/08/07	27	21	1	0				0	2007	DRC		1	1
2007_DRC_1	06/10/07	28	22	1	0				0	2007	DRC		1	1
2007_DRC_1	06/12/07	29	23	1	0				0	2007	DRC		1	1
2007_DRC_1	06/13/07	32	24	1	0				0	2007	DRC		1	1
2007_DRC_1	06/15/07	37	29	1	0				0	2007	DRC		1	1
2007_DRC_1	06/16/07	38	30	1	0				0	2007	DRC		1	1
2007_DRC_1	06/17/07	39	31	1	0				0	2007	DRC		1	1
2007_DRC_1	06/18/07	40	32	1	0				0	2007	DRC		1	1
2007_DRC_1	06/22/07	43	33	1	0				0	2007	DRC		1	1
2007_DRC_1	06/24/07	44	33	1	0				0	2007	DRC		1	1
2007_DRC_1	06/27/07	45	34	1	0				0	2007	DRC		1	1
2007_DRC_1	06/28/07	46	35	1	0				0	2007	DRC		1	1
2007_DRC_1	06/29/07	48	37	1	0				0	2007	DRC		1	1
2007_DRC_1	06/30/07	50	39	1	0				0	2007	DRC		1	1
2007_DRC_1	07/03/07	51	40	1	0				0	2007	DRC		1	1
2007_DRC_1	07/05/07	53	42	1	0				0	2007	DRC		1	1
2007_DRC_1	07/06/07	58	47	1	0				0	2007	DRC		1	1
2007_DRC_1	07/07/07	71	60	1	0				0	2007	DRC		1	1
2007_DRC_1	07/08/07	91	79	1	0				0	2007	DRC		1	1
2007_DRC_1	07/09/07	95	83	1	0				0	2007	DRC		1	1
2007_DRC_1	07/10/07	98	85	1	0				0	2007	DRC		1	1
2007_DRC_1	07/11/07	100	86	1	0				0	2007	DRC		1	1
2007_DRC_1	07/12/07	101	87	1	0				0	2007	DRC		1	1
2007_DRC_1	07/13/07	103	88	1	0				0	2007	DRC		1	1
2007_DRC_1	07/14/07	104	89	1	0				0	2007	DRC		1	1
2007_DRC_1	07/15/07	107	92	1	0				0	2007	DRC		1	1
2007_DRC_1	07/16/07	109	94	1	0				0	2007	DRC		1	1
2007_DRC_1	07/17/07	111	95	1	0				0	2007	DRC		1	1
2007_DRC_1	07/18/07	112	95	1	0				0	2007	DRC		1	1
2007_DRC_1	07/20/07	115	97	1	0				0	2007	DRC		1	1
2007_DRC_1	07/21/07	118	100	1	0				0	2007	DRC		1	1
2007_DRC_1	07/22/07	119	101	1	0				0	2007	DRC		1	1
2007_DRC_1	07/25/07	120	102	1	0				0	2007	DRC		1	1
2007_DRC_1	07/26/07	122	103	1	0				0	2007	DRC		1	1
2007_DRC_1	07/28/07	123	104	1	0				0	2007	DRC		1	1
2007_DRC_1	07/30/07	128	109	1	0				0	2007	DRC		1	1
2007_DRC_1	08/01/07	130	111	1	0				0	2007	DRC		1	1
2007_DRC_1	08/02/07	134	113	1	0				0	2007	DRC		1	1
2007_DRC_1	08/03/07	137	116	1	0				0	2007	DRC		1	1
2007_DRC_1	08/04/07	138	117	1	0				0	2007	DRC		1	1
2007_DRC_1	08/08/07	139	118	1	0				0	2007	DRC		1	1
2007_DRC_1	08/09/07	140	119	1	0				0	2007	DRC		1	1
2007_DRC_1	08/10/07	145	124	1	0				0	2007	DRC		1	1
2007_DRC_1	08/11/07	147	125	1	0				0	2007	DRC		1	1
2007_DRC_1	08/12/07	149	127	1	0				0	2007	DRC		1	1
2007_DRC_1	08/13/07	150	128	1	0				0	2007	DRC		1	1
2007_DRC_1	08/14/07	154	132	1	0				0	2007	DRC		1	1
2007_DRC_1	08/15/07	157	135	1	0				0	2007	DRC		1	1
2007_DRC_1	08/16/07	158	136	1	0				0	2007	DRC		1	1
2007_DRC_1	08/17/07	160	138	1	0				0	2007	DRC		1	1
2007_DRC_1	08/18/07	163	140	1	0				0	2007	DRC		1	1
2007_DRC_1	08/19/07	164	140	1	0				0	2007	DRC		1	1
2007_DRC_1	08/20/07	167	142	1	0				0	2007	DRC		1	1
2007_DRC_1	08/22/07	171	143	1	0				0	2007	DRC		1	1
2007_DRC_1	08/23/07	172	143	1	0				0	2007	DRC		1	1
2007_DRC_1	08/25/07	176	147	1	0				0	2007	DRC		1	1
2007_DRC_1	08/26/07	181	149	1	0				0	2007	DRC		1	1
2007_DRC_1	08/27/07	190	156	1	0				0	2007	DRC		1	1
2007_DRC_1	08/28/07	198	159	1	0				0	2007	DRC		1	1
2007_DRC_1	08/29/07	205	161	1	0				0	2007	DRC		1	1
2007_DRC_1	08/30/07	208	163	1	0				0	2007	DRC		1	1
2007_DRC_1	08/31/07	213	166	1	0				0	2007	DRC		1	1
2007_DRC_1	09/01/07	219	167	1	0				0	2007	DRC		1	1
2007_DRC_1	09/02/07	221	168	1	0				0	2007	DRC		1	1
2007_DRC_1	09/03/07	235	170	1	0				0	2007	DRC		1	1
2007_DRC_1	09/04/07	244	172	1	0				0	2007	DRC		1	1
2007_DRC_1	09/05/07	245	173	1	0				0	2007	DRC		1	1
2007_DRC_1	09/06/07	252	178	1	0				0	2007	DRC		1	1
2007_DRC_1	09/09/07	254	180	1	0				0	2007	DRC		1	1
2007_DRC_1	09/12/07	255	181	1	0				0	2007	DRC		1	1
2007_DRC_1	09/14/07	256	181	1	0				0	2007	DRC		1	1
2007_DRC_1	09/15/07	257	182	1	0				0	2007	DRC		1	1
2007_DRC_1	09/17/07	258	182	1	0				0	2007	DRC		1	1
2007_DRC_1	09/20/07	259	183	1	0				0	2007	DRC		1	1
2007_DRC_1	09/23/07	260	183	1	0				0	2007	DRC		1	1
2007_DRC_1	09/24/07	261	184	1	0				0	2007	DRC		1	1
2007_DRC_1	09/25/07	262	185	1	0				0	2007	DRC		1	1
2007_DRC_1	10/02/07	263	186	1	0				0	2007	DRC		1	1
2007_DRC_1	10/04/07	264	187	1	0				0	2007	DRC		1	1
2007_Uganda_1	08/20/07	1		1	0	0	1		0	2007	Uganda		1	0
2007_Uganda_1	08/26/07	2		1	0	0	2		0	2007	Uganda		1	0
2007_Uganda_1	09/01/07	3		1	0	0	3		0	2007	Uganda		1	0
2007_Uganda_1	09/03/07	4		1	0	0	4		0	2007	Uganda		1	0
2007_Uganda_1	09/04/07	6		1	0	0	6		0	2007	Uganda		1	0
2007_Uganda_1	09/06/07	8		1	0	0	8		0	2007	Uganda		1	0
2007_Uganda_1	09/08/07	9		1	0	0	9		0	2007	Uganda		1	0
2007_Uganda_1	09/14/07	11		1	0	0	11		0	2007	Uganda		1	0
2007_Uganda_1	09/16/07	12		1	0	0	12		0	2007	Uganda		1	0
2007_Uganda_1	09/17/07	13		1	0	0	13		0	2007	Uganda		1	0
2007_Uganda_1	09/18/07	15		1	0	0	15		0	2007	Uganda		1	0
2007_Uganda_1	09/19/07	16		1	0	0	16		0	2007	Uganda		1	0
2007_Uganda_1	09/20/07	17		1	0	0	17		0	2007	Uganda		1	0
2007_Uganda_1	09/24/07	19		1	0	0	19		0	2007	Uganda		1	0
2007_Uganda_1	09/25/07	22		1	0	0	22		0	2007	Uganda		1	0
2007_Uganda_1	09/26/07	23		1	0	0	23		0	2007	Uganda		1	0
2007_Uganda_1	09/27/07	25		1	0	0	25		0	2007	Uganda		1	0
2007_Uganda_1	10/01/07	27		1	0	0	27		0	2007	Uganda		1	0
2007_Uganda_1	10/03/07	28		1	0	0	28		0	2007	Uganda		1	0
2007_Uganda_1	10/13/07	29		1	0	0	29		0	2007	Uganda		1	0
2007_Uganda_1	10/14/07	30		1	0	0	30		0	2007	Uganda		1	0
2007_Uganda_1	10/15/07	31		1	0	0	31		0	2007	Uganda		1	0
2007_Uganda_1	10/20/07	34		1	0	0	34		0	2007	Uganda		1	0
2007_Uganda_1	10/22/07	35		1	0	0	35		0	2007	Uganda		1	0
2007_Uganda_1	10/23/07	37		1	0	0	37		0	2007	Uganda		1	0
2007_Uganda_1	10/25/07	40		1	0	0	40		0	2007	Uganda		1	0
2007_Uganda_1	10/26/07	43		1	0	0	43		0	2007	Uganda		1	0
2007_Uganda_1	10/27/07	45		1	0	0	45		0	2007	Uganda		1	0
2007_Uganda_1	10/28/07	47		1	0	0	47		0	2007	Uganda		1	0
2007_Uganda_1	10/29/07	49		1	0	0	49		0	2007	Uganda		1	0
2007_Uganda_1	10/30/07	50		1	0	0	50		0	2007	Uganda		1	0
2007_Uganda_1	11/01/07	51		1	0	0	51		0	2007	Uganda		1	0
2007_Uganda_1	11/02/07	53		1	0	0	53		0	2007	Uganda		1	0
2007_Uganda_1	11/03/07	55		1	0	0	55		0	2007	Uganda		1	0
2007_Uganda_1	11/04/07	57		1	0	0	57		0	2007	Uganda		1	0
2007_Uganda_1	11/05/07	58		1	0	0	58		0	2007	Uganda		1	0
2007_Uganda_1	11/06/07	59		1	0	0	59		0	2007	Uganda		1	0
2007_Uganda_1	11/07/07	60		1	0	0	60		0	2007	Uganda		1	0
2007_Uganda_1	11/09/07	61		1	0	0	61		0	2007	Uganda		1	0
2007_Uganda_1	11/10/07	63		1	0	0	63		0	2007	Uganda		1	0
2007_Uganda_1	11/11/07	64		1	0	0	64		0	2007	Uganda		1	0
2007_Uganda_1	11/12/07	66		1	0	0	66		0	2007	Uganda		1	0
2007_Uganda_1	11/13/07	68		1	0	0	68		0	2007	Uganda		1	0
2007_Uganda_1	11/14/07	69		1	0	0	69		0	2007	Uganda		1	0
2007_Uganda_1	11/15/07	70		1	0	0	70		0	2007	Uganda		1	0
2007_Uganda_1	11/16/07	71		1	0	0	71		0	2007	Uganda		1	0
2007_Uganda_1	11/18/07	72		1	0	0	72		0	2007	Uganda		1	0
2007_Uganda_1	11/21/07	75		1	0	0	75		0	2007	Uganda		1	0
2007_Uganda_1	11/25/07	78		1	0	0	78		0	2007	Uganda		1	0
2007_Uganda_1	11/26/07	88		1	0	0	88		0	2007	Uganda		1	0
2007_Uganda_1	11/27/07	95		1	0	0	95		0	2007	Uganda		1	0
2007_Uganda_1	11/28/07	98		1	0	0	98		0	2007	Uganda		1	0
2007_Uganda_1	11/29/07	99		1	0	0	99		0	2007	Uganda		1	0
2007_Uganda_1	11/30/07	104		1	0	0	104		0	2007	Uganda		1	0
2007_Uganda_1	12/01/07	107		1	0	0	107		0	2007	Uganda		1	0
2007_Uganda_1	12/02/07	109		1	0	0	109		0	2007	Uganda		1	0
2007_Uganda_1	12/03/07	111		1	0	0	111		0	2007	Uganda		1	0
2007_Uganda_1	12/05/07	112		1	0	0	112		0	2007	Uganda		1	0
2007_Uganda_1	12/06/07	113		1	0	0	113		0	2007	Uganda		1	0
2007_Uganda_1	12/07/07	115		1	0	0	115		0	2007	Uganda		1	0
2007_Uganda_1	12/09/07	116		1	0	0	116		0	2007	Uganda		1	0
2007_Uganda_1	12/10/07	118		1	0	0	118		0	2007	Uganda		1	0
2007_Uganda_1	12/11/07	120		1	0	0	120		0	2007	Uganda		1	0
2007_Uganda_1	12/14/07	121		1	0	0	121		0	2007	Uganda		1	0
2007_Uganda_1	12/15/07	123		1	0	0	123		0	2007	Uganda		1	0
2007_Uganda_1	12/17/07	124		1	0	0	124		0	2007	Uganda		1	0
2007_Uganda_1	12/24/07	125		1	0	0	125		0	2007	Uganda		1	0
2007_Uganda_1	12/26/07	127		1	0	0	127		0	2007	Uganda		1	0
2008_DRC_1	11/27/08	2	2	1	0				0	2008	DRC		1	0
2008_DRC_1	12/01/08	3	2	1	0				0	2008	DRC		1	0
2008_DRC_1	12/03/08	5	2	1	0				0	2008	DRC		1	0
2008_DRC_1	12/05/08	6	2	1	0				0	2008	DRC		1	0
2008_DRC_1	12/09/08	7	2	1	0				0	2008	DRC		1	0
2008_DRC_1	12/11/08	8	3	1	0				0	2008	DRC		1	0
2008_DRC_1	12/14/08	12	5	1	0				0	2008	DRC		1	0
2008_DRC_1	12/15/08	13	6	1	0				0	2008	DRC		1	0
2008_DRC_1	12/16/08	16	9	1	0				0	2008	DRC		1	0
2008_DRC_1	12/18/08	18	9	1	0				0	2008	DRC		1	0
2008_DRC_1	12/20/08	21	9	1	0				0	2008	DRC		1	0
2008_DRC_1	12/21/08	25	9	1	0				0	2008	DRC		1	0
2008_DRC_1	12/22/08	27	11	1	0				0	2008	DRC		1	0
2008_DRC_1	12/27/08	29	11	1	0				0	2008	DRC		1	0
2008_DRC_1	12/28/08	31	13	1	0				0	2008	DRC		1	0
2008_DRC_1	01/01/09	32	14	1	0				0	2008	DRC		1	0
2012_DRC_2	06/01/12	1	0	1	0				0	2012	DRC		2	0
2012_DRC_2	06/07/12	2	1	1	0				0	2012	DRC		2	0
2012_DRC_2	06/12/12	3	1	1	0				0	2012	DRC		2	0
2012_DRC_2	06/13/12	4	2	1	0				0	2012	DRC		2	0
2012_DRC_2	06/14/12	7	2	1	0				0	2012	DRC		2	0
2012_DRC_2	06/18/12	8	2	1	0				0	2012	DRC		2	0
2012_DRC_2	06/19/12	9	2	1	0				0	2012	DRC		2	0
2012_DRC_2	06/22/12	9	3	1	0				0	2012	DRC		2	0
2012_DRC_2	06/24/12	10	4	1	0				0	2012	DRC		2	0
2012_DRC_2	06/25/12	11	4	1	0				0	2012	DRC		2	0
2012_DRC_2	06/28/12	13	4	1	0				0	2012	DRC		2	0
2012_DRC_2	07/04/12	14	4	1	0				0	2012	DRC		2	0
2012_DRC_2	07/12/12	14	5	1	0				0	2012	DRC		2	0
2012_DRC_2	07/15/12	15	5	1	0				0	2012	DRC		2	0
2012_DRC_2	07/17/12	15	6	1	0				0	2012	DRC		2	0
2012_DRC_2	07/18/12	16	6	1	0				0	2012	DRC		2	0
2012_DRC_2	07/19/12	17	6	1	0				0	2012	DRC		2	0
2012_DRC_2	07/23/12	18	6	1	0				0	2012	DRC		2	0
2012_DRC_2	07/24/12	19	6	1	0				0	2012	DRC		2	0
2012_DRC_2	07/25/12	20	6	1	0				0	2012	DRC		2	0
2012_DRC_2	07/27/12	21	6	1	0				0	2012	DRC		2	0
2012_DRC_2	07/28/12	21	7	1	0				0	2012	DRC		2	0
2012_DRC_2	07/29/12	21	8	1	0				0	2012	DRC		2	0
2012_DRC_2	07/31/12	21	9	1	0				0	2012	DRC		2	0
2012_DRC_2	08/05/12	23	9	1	0				0	2012	DRC		2	0
2012_DRC_2	08/06/12	23	10	1	0				0	2012	DRC		2	0
2012_DRC_2	08/07/12	24	10	1	0				0	2012	DRC		2	0
2012_DRC_2	08/08/12	26	11	1	0				0	2012	DRC		2	0
2012_DRC_2	08/09/12	27	11	1	0				0	2012	DRC		2	0
2012_DRC_2	08/13/12	28	12	1	0				0	2012	DRC		2	0
2012_DRC_2	08/16/12	29	12	1	0				0	2012	DRC		2	0
2012_DRC_2	08/18/12	29	14	1	0				0	2012	DRC		2	0
2012_DRC_2	08/19/12	30	14	1	0				0	2012	DRC		2	0
2012_DRC_2	08/20/12	31	14	1	0				0	2012	DRC		2	0
2012_DRC_2	08/22/12	32	14	1	0				0	2012	DRC		2	0
2012_DRC_2	08/23/12	33	14	1	0				0	2012	DRC		2	0
2012_DRC_2	08/27/12	34	14	1	0				0	2012	DRC		2	0
2012_DRC_2	08/28/12	34	16	1	0				0	2012	DRC		2	0
2012_DRC_2	08/31/12	34	17	1	0				0	2012	DRC		2	0
2012_DRC_2	09/01/12	35	17	1	0				0	2012	DRC		2	0
2012_DRC_2	09/03/12	36	18	1	0				0	2012	DRC		2	0
2012_DRC_2	09/05/12	37	18	1	0				0	2012	DRC		2	0
2012_DRC_2	09/07/12	38	18	1	0				0	2012	DRC		2	0
2012_DRC_2	09/08/12	39	19	1	0				0	2012	DRC		2	0
2012_DRC_2	09/10/12	40	20	1	0				0	2012	DRC		2	0
2012_DRC_2	09/12/12	42	20	1	0				0	2012	DRC		2	0
2012_DRC_2	09/13/12	43	20	1	0				0	2012	DRC		2	0
2012_DRC_2	09/14/12	44	20	1	0				0	2012	DRC		2	0
2012_DRC_2	09/15/12	45	21	1	0				0	2012	DRC		2	0
2012_DRC_2	09/17/12	46	21	1	0				0	2012	DRC		2	0
2012_DRC_2	09/20/12	46	22	1	0				0	2012	DRC		2	0
2012_DRC_2	09/21/12	47	22	1	0				0	2012	DRC		2	0
2012_DRC_2	09/22/12	48	22	1	0				0	2012	DRC		2	0
2012_DRC_2	09/27/12	48	23	1	0				0	2012	DRC		2	0
2012_DRC_2	09/28/12	48	26	1	0				0	2012	DRC		2	0
2012_DRC_2	09/30/12	49	26	1	0				0	2012	DRC		2	0
2012_DRC_2	10/09/12	49	27	1	0				0	2012	DRC		2	0
2012_DRC_2	10/10/12	50	27	1	0				0	2012	DRC		2	0
2012_DRC_2	10/12/12	51	27	1	0				0	2012	DRC		2	0
2012_DRC_2	11/08/12	52	27	1	0				0	2012	DRC		2	0
2012_Uganda_2	06/11/12	1		1	0				0	2012	Uganda		2	0
2012_Uganda_2	06/23/12	2		1	0				0	2012	Uganda		2	0
2012_Uganda_2	06/25/12	4		1	0				0	2012	Uganda		2	0
2012_Uganda_2	06/26/12	10		1	0				0	2012	Uganda		2	0
2012_Uganda_2	06/29/12	11		1	0				0	2012	Uganda		2	0
2012_Uganda_2	07/01/12	12		1	0				0	2012	Uganda		2	0
2012_Uganda_2	07/05/12	13		1	0				0	2012	Uganda		2	0
2012_Uganda_2	07/08/12	14		1	0				0	2012	Uganda		2	0
2012_Uganda_2	07/10/12	16		1	0				0	2012	Uganda		2	0
2012_Uganda_2	07/12/12	17		1	0				0	2012	Uganda		2	0
2012_Uganda_2	07/18/12	18		1	0				0	2012	Uganda		2	0
2012_Uganda_2	07/22/12	20		1	0				0	2012	Uganda		2	0
2012_Uganda_2	07/23/12	21		1	0				0	2012	Uganda		2	0
2012_Uganda_2	07/27/12	22		1	0				0	2012	Uganda		2	0
2012_Uganda_2	08/02/12	23		1	0				0	2012	Uganda		2	0
2012_Uganda_2	08/15/12	24		1	0				0	2012	Uganda		2	0
2012_Uganda_2	08/15/12	24		1	0				0	2012	Uganda		2	0
2014_DRC_1	07/26/14	1	0	1	0	0	1		0	2014	DRC		1	0
2014_DRC_1	08/03/14	1	0	1	0	0	1		0	2014	DRC		1	0
2014_DRC_1	08/04/14	1	0	1	0	0	1		0	2014	DRC		1	0
2014_DRC_1	08/07/14	1	0	1	0	0	1		0	2014	DRC		1	0
2014_DRC_1	08/10/14	6	0	1	0	0	6		0	2014	DRC		1	0
2014_DRC_1	08/11/14	6	1	1	0	0	6		0	2014	DRC		1	0
2014_DRC_1	08/12/14	6	1	1	0	0	6		0	2014	DRC		1	0
2014_DRC_1	08/13/14	6	1	1	0	0	6		0	2014	DRC		1	0
2014_DRC_1	08/14/14	6	2	1	0	0	6		0	2014	DRC		1	0
2014_DRC_1	08/15/14	6	5	1	0	0	6		0	2014	DRC		1	0
2014_DRC_1	08/16/14	6	5	1	0	0	6		0	2014	DRC		1	0
2014_DRC_1	08/17/14	23	8	1	0	0	23		0	2014	DRC		1	0
2014_DRC_1	08/18/14	23	8	1	0	0	23		0	2014	DRC		1	0
2014_DRC_1	08/19/14	23	10	1	0	0	23		0	2014	DRC		1	0
2014_DRC_1	08/22/14	23	13	1	0	0	23		0	2014	DRC		1	0
2014_DRC_1	08/20/14	23	12	1	0	0	23		0	2014	DRC		1	0
2014_DRC_1	08/21/14	23	12	1	0	0	23		0	2014	DRC		1	0
2014_DRC_1	08/22/14	23	12	1	0	0	23		0	2014	DRC		1	0
2014_DRC_1	08/23/14	23	15	1	0	0	23		0	2014	DRC		1	0
2014_DRC_1	08/24/14	38	15	1	0	0	38		0	2014	DRC		1	0
2014_DRC_1	08/25/14	38	17	1	0	0	38		0	2014	DRC		1	0
2014_DRC_1	08/26/14	38	18	1	0	0	38		0	2014	DRC		1	0
2014_DRC_1	08/27/14	38	19	1	0	0	38		0	2014	DRC		1	0
2014_DRC_1	08/28/14	38	21	1	0	0	38		0	2014	DRC		1	0
2014_DRC_1	08/29/14	38	22	1	0	0	38		0	2014	DRC		1	0
2014_DRC_1	08/30/14	38	26	1	0	0	38		0	2014	DRC		1	0
2014_DRC_1	08/31/14	46	27	1	0	0	46		0	2014	DRC		1	0
2014_DRC_1	09/01/14	46	30	1	0	0	46		0	2014	DRC		1	0
2014_DRC_1	09/02/14	46	32	1	0	0	46		0	2014	DRC		1	0
2014_DRC_1	09/03/14	46	32	1	0	0	46		0	2014	DRC		1	0
2014_DRC_1	09/04/14	46	32	1	0	0	46		0	2014	DRC		1	0
2014_DRC_1	09/05/14	46	32	1	0	0	46		0	2014	DRC		1	0
2014_DRC_1	09/06/14	46	33	1	0	0	46		0	2014	DRC		1	0
2014_DRC_1	09/07/14	55	34	1	0	0	55		0	2014	DRC		1	0
2014_DRC_1	09/08/14	55	34	1	0	0	55		0	2014	DRC		1	0
2014_DRC_1	09/09/14	55	36	1	0	0	55		0	2014	DRC		1	0
2014_DRC_1	09/10/14	55	37	1	0	0	55		0	2014	DRC		1	0
2014_DRC_1	09/11/14	55	38	1	0	0	55		0	2014	DRC		1	0
2014_DRC_1	09/12/14	55	38	1	0	0	55		0	2014	DRC		1	0
2014_DRC_1	09/13/14	55	38	1	0	0	55		0	2014	DRC		1	0
2014_DRC_1	09/14/14	60	38	1	0	0	60		0	2014	DRC		1	0
2014_DRC_1	09/15/14	60	39	1	0	0	60		0	2014	DRC		1	0
2014_DRC_1	09/17/14	60	40	1	0	0	60		0	2014	DRC		1	0
2014_DRC_1	09/18/14	64	41	1	0	0	64		0	2014	DRC		1	0
2014_DRC_1	09/19/14	64	41	1	0	0	64		0	2014	DRC		1	0
2014_DRC_1	09/21/14	64	41	1	0	0	64		0	2014	DRC		1	0
2014_DRC_1	09/24/14	64	42	1	0	0	64		0	2014	DRC		1	0
2014_DRC_1	09/28/14	65	42	1	0	0	65		0	2014	DRC		1	0
2014_DRC_1	10/05/14	66	43	1	0	0	66		0	2014	DRC		1	0
2014_West_Africa	1/5/14	2			0				1	2014	West_Africa	Guinea, Liberia, Sierra Leone	1	0
2014_West_Africa	1/12/14	2			0				1	2014	West_Africa	Guinea, Liberia, Sierra Leone	1	0
2014_West_Africa	1/19/14	2			0				1	2014	West_Africa	Guinea, Liberia, Sierra Leone	1	0
2014_West_Africa	1/26/14	7			0				1	2014	West_Africa	Guinea, Liberia, Sierra Leone	1	0
2014_West_Africa	2/2/14	10			0				1	2014	West_Africa	Guinea, Liberia, Sierra Leone	1	0
2014_West_Africa	2/9/14	15			0				1	2014	West_Africa	Guinea, Liberia, Sierra Leone	1	0
2014_West_Africa	2/16/14	18			0				1	2014	West_Africa	Guinea, Liberia, Sierra Leone	1	0
2014_West_Africa	2/23/14	23			0				1	2014	West_Africa	Guinea, Liberia, Sierra Leone	1	0
2014_West_Africa	3/2/14	32			0				1	2014	West_Africa	Guinea, Liberia, Sierra Leone	1	0
2014_West_Africa	3/9/14	40			0				1	2014	West_Africa	Guinea, Liberia, Sierra Leone	1	0
2014_West_Africa	3/16/14	66			0				1	2014	West_Africa	Guinea, Liberia, Sierra Leone	1	0
2014_West_Africa	3/23/14	84			0				1	2014	West_Africa	Guinea, Liberia, Sierra Leone	1	0
2014_West_Africa	3/30/14	115			0				1	2014	West_Africa	Guinea, Liberia, Sierra Leone	1	0
2014_West_Africa	4/6/14	144			0				1	2014	West_Africa	Guinea, Liberia, Sierra Leone	1	0
2014_West_Africa	4/13/14	172			0				1	2014	West_Africa	Guinea, Liberia, Sierra Leone	1	0
2014_West_Africa	4/20/14	189			0				1	2014	West_Africa	Guinea, Liberia, Sierra Leone	1	0
2014_West_Africa	4/27/14	200			0				1	2014	West_Africa	Guinea, Liberia, Sierra Leone	1	0
2014_West_Africa	5/4/14	213			0				1	2014	West_Africa	Guinea, Liberia, Sierra Leone	1	0
2014_West_Africa	5/11/14	228			0				1	2014	West_Africa	Guinea, Liberia, Sierra Leone	1	0
2014_West_Africa	5/18/14	236			0				1	2014	West_Africa	Guinea, Liberia, Sierra Leone	1	0
2014_West_Africa	5/25/14	267			0				1	2014	West_Africa	Guinea, Liberia, Sierra Leone	1	0
2014_West_Africa	6/1/14	336			0				1	2014	West_Africa	Guinea, Liberia, Sierra Leone	1	0
2014_West_Africa	6/8/14	403			0				1	2014	West_Africa	Guinea, Liberia, Sierra Leone	1	0
2014_West_Africa	6/15/14	529			0				1	2014	West_Africa	Guinea, Liberia, Sierra Leone	1	0
2014_West_Africa	6/22/14	639			0				1	2014	West_Africa	Guinea, Liberia, Sierra Leone	1	0
2014_West_Africa	6/29/14	745			0				1	2014	West_Africa	Guinea, Liberia, Sierra Leone	1	0
2014_West_Africa	7/6/14	869			0				1	2014	West_Africa	Guinea, Liberia, Sierra Leone	1	0
2014_West_Africa	7/13/14	1025			0				1	2014	West_Africa	Guinea, Liberia, Sierra Leone	1	0
2014_West_Africa	7/20/14	1147			0				1	2014	West_Africa	Guinea, Liberia, Sierra Leone	1	0
2014_West_Africa	7/27/14	1384			0				1	2014	West_Africa	Guinea, Liberia, Sierra Leone	1	0
2014_West_Africa	8/3/14	1671			0				1	2014	West_Africa	Guinea, Liberia, Sierra Leone	1	0
2014_West_Africa	8/10/14	2060			0				1	2014	West_Africa	Guinea, Liberia, Sierra Leone	1	0
2014_West_Africa	8/17/14	2567			0				1	2014	West_Africa	Guinea, Liberia, Sierra Leone	1	0
2014_West_Africa	8/24/14	3304			0				1	2014	West_Africa	Guinea, Liberia, Sierra Leone	1	0
2014_West_Africa	8/31/14	4072			0				1	2014	West_Africa	Guinea, Liberia, Sierra Leone	1	0
2014_West_Africa	9/7/14	4891			0				1	2014	West_Africa	Guinea, Liberia, Sierra Leone	1	0
2014_West_Africa	9/14/14	5735			0				1	2014	West_Africa	Guinea, Liberia, Sierra Leone	1	0
2014_West_Africa	9/21/14	6753			0				1	2014	West_Africa	Guinea, Liberia, Sierra Leone	1	0
2014_West_Africa	9/28/14	7750			0				1	2014	West_Africa	Guinea, Liberia, Sierra Leone	1	0
2014_West_Africa	10/5/14	8581			0				1	2014	West_Africa	Guinea, Liberia, Sierra Leone	1	0
2014_West_Africa	10/12/14	9440			0				1	2014	West_Africa	Guinea, Liberia, Sierra Leone	1	0
2014_West_Africa	10/19/14	10303			0				1	2014	West_Africa	Guinea, Liberia, Sierra Leone	1	0
2014_West_Africa	10/26/14	11089			0				1	2014	West_Africa	Guinea, Liberia, Sierra Leone	1	0
2014_West_Africa	11/2/14	11954			0				1	2014	West_Africa	Guinea, Liberia, Sierra Leone	1	0
2014_West_Africa	11/9/14	12901			0				1	2014	West_Africa	Guinea, Liberia, Sierra Leone	1	0
2014_West_Africa	11/16/14	13675			0				1	2014	West_Africa	Guinea, Liberia, Sierra Leone	1	0
2014_West_Africa	11/23/14	14482			0				1	2014	West_Africa	Guinea, Liberia, Sierra Leone	1	0
2014_West_Africa	11/30/14	15316			0				1	2014	West_Africa	Guinea, Liberia, Sierra Leone	1	0
2014_West_Africa	12/7/14	15981			0				1	2014	West_Africa	Guinea, Liberia, Sierra Leone	1	0
2014_West_Africa	12/14/14	16582			0				1	2014	West_Africa	Guinea, Liberia, Sierra Leone	1	0
2014_West_Africa	12/21/14	17249			0				1	2014	West_Africa	Guinea, Liberia, Sierra Leone	1	0
2014_West_Africa	12/28/14	17931			0				1	2014	West_Africa	Guinea, Liberia, Sierra Leone	1	0
2014_West_Africa	1/4/15	18426			0				1	2014	West_Africa	Guinea, Liberia, Sierra Leone	1	0
2014_West_Africa	1/11/15	18826			0				1	2014	West_Africa	Guinea, Liberia, Sierra Leone	1	0
2014_West_Africa	1/18/15	19035			0				1	2014	West_Africa	Guinea, Liberia, Sierra Leone	1	0
2014_West_Africa	1/25/15	19229			0				1	2014	West_Africa	Guinea, Liberia, Sierra Leone	1	0
2014_West_Africa	2/1/15	19410			0				1	2014	West_Africa	Guinea, Liberia, Sierra Leone	1	0
2014_West_Africa	2/8/15	19599			0				1	2014	West_Africa	Guinea, Liberia, Sierra Leone	1	0
2014_West_Africa	2/15/15	19794			0				1	2014	West_Africa	Guinea, Liberia, Sierra Leone	1	0
2014_West_Africa	2/22/15	19941			0				1	2014	West_Africa	Guinea, Liberia, Sierra Leone	1	0
2014_West_Africa	3/1/15	20079			0				1	2014	West_Africa	Guinea, Liberia, Sierra Leone	1	0
2014_West_Africa	3/8/15	20256			0				1	2014	West_Africa	Guinea, Liberia, Sierra Leone	1	0
2014_West_Africa	3/15/15	20412			0				1	2014	West_Africa	Guinea, Liberia, Sierra Leone	1	0
2014_West_Africa	3/22/15	20509			0				1	2014	West_Africa	Guinea, Liberia, Sierra Leone	1	0
2014_West_Africa	3/29/15	20611			0				1	2014	West_Africa	Guinea, Liberia, Sierra Leone	1	0
2014_West_Africa	4/5/15	20669			0				1	2014	West_Africa	Guinea, Liberia, Sierra Leone	1	0
2014_West_Africa	4/12/15	20730			0				1	2014	West_Africa	Guinea, Liberia, Sierra Leone	1	0
2014_West_Africa	4/19/15	20769			0				1	2014	West_Africa	Guinea, Liberia, Sierra Leone	1	0
2014_West_Africa	4/26/15	20805			0				1	2014	West_Africa	Guinea, Liberia, Sierra Leone	1	0
2014_West_Africa	5/3/15	20833			0				1	2014	West_Africa	Guinea, Liberia, Sierra Leone	1	0
2014_West_Africa	5/10/15	20849			0				1	2014	West_Africa	Guinea, Liberia, Sierra Leone	1	0
2014_West_Africa	5/17/15	20905			0				1	2014	West_Africa	Guinea, Liberia, Sierra Leone	1	0
2014_West_Africa	5/24/15	20949			0				1	2014	West_Africa	Guinea, Liberia, Sierra Leone	1	0
2014_West_Africa	5/31/15	20986			0				1	2014	West_Africa	Guinea, Liberia, Sierra Leone	1	0
2014_West_Africa	6/7/15	21023			0				1	2014	West_Africa	Guinea, Liberia, Sierra Leone	1	0
2014_West_Africa	6/14/15	21066			0				1	2014	West_Africa	Guinea, Liberia, Sierra Leone	1	0
2014_West_Africa	6/21/15	21166			0				1	2014	West_Africa	Guinea, Liberia, Sierra Leone	1	0
2014_West_Africa	6/28/15	21246			0				1	2014	West_Africa	Guinea, Liberia, Sierra Leone	1	0
2014_West_Africa	7/5/15	21288			0				1	2014	West_Africa	Guinea, Liberia, Sierra Leone	1	0
2014_West_Africa	7/12/15	21314			0				1	2014	West_Africa	Guinea, Liberia, Sierra Leone	1	0
2014_West_Africa	7/19/15	21346			0				1	2014	West_Africa	Guinea, Liberia, Sierra Leone	1	0
2014_West_Africa	7/26/15	21356			0				1	2014	West_Africa	Guinea, Liberia, Sierra Leone	1	0
2014_West_Africa	8/2/15	21361			0				1	2014	West_Africa	Guinea, Liberia, Sierra Leone	1	0
2014_West_Africa	8/9/15	21365			0				1	2014	West_Africa	Guinea, Liberia, Sierra Leone	1	0
2014_West_Africa	8/16/15	21376			0				1	2014	West_Africa	Guinea, Liberia, Sierra Leone	1	0
2014_West_Africa	8/23/15	21381			0				1	2014	West_Africa	Guinea, Liberia, Sierra Leone	1	0
2014_West_Africa	8/30/15	21383			0				1	2014	West_Africa	Guinea, Liberia, Sierra Leone	1	0
2014_West_Africa	9/6/15	21385			0				1	2014	West_Africa	Guinea, Liberia, Sierra Leone	1	0
2014_West_Africa	9/13/15	21390			0				1	2014	West_Africa	Guinea, Liberia, Sierra Leone	1	0
2014_West_Africa	9/20/15	21393			0				1	2014	West_Africa	Guinea, Liberia, Sierra Leone	1	0
2014_West_Africa	9/27/15	21397			0				1	2014	West_Africa	Guinea, Liberia, Sierra Leone	1	0
2014_West_Africa	10/4/15	21397			0				1	2014	West_Africa	Guinea, Liberia, Sierra Leone	1	0
2014_West_Africa	10/11/15	21397			0				1	2014	West_Africa	Guinea, Liberia, Sierra Leone	1	0
2014_West_Africa	10/18/15	21400			0				1	2014	West_Africa	Guinea, Liberia, Sierra Leone	1	0
2014_West_Africa	10/25/15	21403			0				1	2014	West_Africa	Guinea, Liberia, Sierra Leone	1	0
2014_West_Africa	11/1/15	21404			0				1	2014	West_Africa	Guinea, Liberia, Sierra Leone	1	0
2014_West_Africa	11/8/15	21404			0				1	2014	West_Africa	Guinea, Liberia, Sierra Leone	1	0
2014_West_Africa	11/15/15	21404			0				1	2014	West_Africa	Guinea, Liberia, Sierra Leone	1	0
2014_West_Africa	11/22/15	21407			0				1	2014	West_Africa	Guinea, Liberia, Sierra Leone	1	0
2014_West_Africa	11/29/15	21407			0				1	2014	West_Africa	Guinea, Liberia, Sierra Leone	1	0
2014_West_Africa	12/6/15	21407			0				1	2014	West_Africa	Guinea, Liberia, Sierra Leone	1	0
2014_West_Africa	12/13/15	21407			0				1	2014	West_Africa	Guinea, Liberia, Sierra Leone	1	0
2014_West_Africa	12/20/15	21407			0				1	2014	West_Africa	Guinea, Liberia, Sierra Leone	1	0
2014_West_Africa	12/27/15	21407			0				1	2014	West_Africa	Guinea, Liberia, Sierra Leone	1	0
2014_West_Africa	1/3/16	21407			0				1	2014	West_Africa	Guinea, Liberia, Sierra Leone	1	0
2014_West_Africa	1/10/16	21407			0				1	2014	West_Africa	Guinea, Liberia, Sierra Leone	1	0
2014_West_Africa	1/17/16	21408			0				1	2014	West_Africa	Guinea, Liberia, Sierra Leone	1	0
2014_West_Africa	1/24/16	21409			0				1	2014	West_Africa	Guinea, Liberia, Sierra Leone	1	0
2014_West_Africa	1/31/16	21409			0				1	2014	West_Africa	Guinea, Liberia, Sierra Leone	1	0
2014_West_Africa	2/7/16	21409			0				1	2014	West_Africa	Guinea, Liberia, Sierra Leone	1	0
2014_West_Africa	2/14/16	21409			0				1	2014	West_Africa	Guinea, Liberia, Sierra Leone	1	0
2014_West_Africa	2/21/16	21409			0				1	2014	West_Africa	Guinea, Liberia, Sierra Leone	1	0
2014_West_Africa	2/28/16	21409			0				1	2014	West_Africa	Guinea, Liberia, Sierra Leone	1	0
2014_West_Africa	3/6/16	21409			0				1	2014	West_Africa	Guinea, Liberia, Sierra Leone	1	0
2014_West_Africa	3/13/16	21409			0				1	2014	West_Africa	Guinea, Liberia, Sierra Leone	1	0
2014_West_Africa	3/20/16	21414			0				1	2014	West_Africa	Guinea, Liberia, Sierra Leone	1	0
2014_West_Africa	3/27/16	21416			0				1	2014	West_Africa	Guinea, Liberia, Sierra Leone	1	0
2014_West_Africa	4/3/16	21420			0				1	2014	West_Africa	Guinea, Liberia, Sierra Leone	1	0
2014_West_Africa	4/10/16	21422			0				1	2014	West_Africa	Guinea, Liberia, Sierra Leone	1	0
2014_West_Africa	4/17/16	21422			0				1	2014	West_Africa	Guinea, Liberia, Sierra Leone	1	0
2014_West_Africa	4/24/16	21422			0				1	2014	West_Africa	Guinea, Liberia, Sierra Leone	1	0
2014_West_Africa	5/1/16	21422			0				1	2014	West_Africa	Guinea, Liberia, Sierra Leone	1	0
2014_West_Africa	5/8/16	21422			0				1	2014	West_Africa	Guinea, Liberia, Sierra Leone	1	0
2018_DRC_1	04/05/18	1		1	0				0	2018	DRC		1	0
2018_DRC_1	04/08/18	2		1	0				0	2018	DRC		1	0
2018_DRC_1	04/12/18	5		1	0				0	2018	DRC		1	0
2018_DRC_1	04/13/18	6		1	0				0	2018	DRC		1	0
2018_DRC_1	04/18/18	7		1	0				0	2018	DRC		1	0
2018_DRC_1	04/19/18	8		1	0				0	2018	DRC		1	0
2018_DRC_1	04/20/18	9		1	0				0	2018	DRC		1	0
2018_DRC_1	04/21/18	10		1	0				0	2018	DRC		1	0
2018_DRC_1	04/23/18	11		1	0				0	2018	DRC		1	0
2018_DRC_1	04/24/18	12		1	0				0	2018	DRC		1	0
2018_DRC_1	04/25/18	13		1	0				0	2018	DRC		1	0
2018_DRC_1	04/27/18	14		1	0				0	2018	DRC		1	0
2018_DRC_1	05/01/18	16		1	0				0	2018	DRC		1	0
2018_DRC_1	05/03/18	18		1	0				0	2018	DRC		1	0
2018_DRC_1	05/04/18	24		1	0				0	2018	DRC		1	0
2018_DRC_1	05/05/18	25		1	0				0	2018	DRC		1	0
2018_DRC_1	05/06/18	26		1	0				0	2018	DRC		1	0
2018_DRC_1	05/07/18	27		1	0				0	2018	DRC		1	0
2018_DRC_1	05/08/18	28		1	0				0	2018	DRC		1	0
2018_DRC_1	05/10/18	31		1	0				0	2018	DRC		1	0
2018_DRC_1	05/12/18	32		1	0				0	2018	DRC		1	0
2018_DRC_1	05/13/18	34		1	0				0	2018	DRC		1	0
2018_DRC_1	05/14/18	36		1	0				0	2018	DRC		1	0
2018_DRC_1	05/15/18	41		1	0				0	2018	DRC		1	0
2018_DRC_1	05/16/18	43		1	0				0	2018	DRC		1	0
2018_DRC_1	05/18/18	44		1	0				0	2018	DRC		1	0
2018_DRC_1	05/19/18	46		1	0				0	2018	DRC		1	0
2018_DRC_1	05/20/18	49		1	0				0	2018	DRC		1	0
2018_DRC_1	05/21/18	51		1	0				0	2018	DRC		1	0
2018_DRC_1	05/28/18	52		1	0				0	2018	DRC		1	0
2018_DRC_1	06/02/18	53		1	0				0	2018	DRC		1	0
2018_DRC_2	05/08/18	1			0			0	0	2018	DRC		2	0
2018_DRC_2	05/15/18	1			0			0	0	2018	DRC		2	0
2018_DRC_2	05/22/18	2			0			0	0	2018	DRC		2	0
2018_DRC_2	05/29/18	5			0			0	0	2018	DRC		2	0
2018_DRC_2	06/05/18	6			0			0	0	2018	DRC		2	0
2018_DRC_2	06/12/18	7			0			0	0	2018	DRC		2	0
2018_DRC_2	06/19/18	7			0			0	0	2018	DRC		2	0
2018_DRC_2	06/26/18	9			0			0	0	2018	DRC		2	0
2018_DRC_2	07/03/18	11			0			0	0	2018	DRC		2	0
2018_DRC_2	07/10/18	12			0			0	0	2018	DRC		2	0
2018_DRC_2	07/17/18	19			0			0	0	2018	DRC		2	0
2018_DRC_2	07/24/18	29			0				0	2018	DRC		2	0
2018_DRC_2	07/28/18	33	20		0				0	2018	DRC		2	0	*note that this includes the 7 probable cases from may/June which weren't officially linked to the outbreak total until later in the epidemic on 8/20/18
2018_DRC_2	08/03/18	50	33		0				0	2018	DRC		2	0
2018_DRC_2	08/05/18	50	34		0			3	0	2018	DRC		2	0		4
2018_DRC_2	08/12/18	64	41		0			3	0	2018	DRC		2	0		5
2018_DRC_2	08/15/18	85	44		0			3	0	2018	DRC		2	0		5
2018_DRC_2	08/16/18	87	47		0			3	0	2018	DRC		2	0		5
2018_DRC_2	08/17/18	90	49		0			3	0	2018	DRC		2	0		5
2018_DRC_2	08/18/18	91	50		0			3	0	2018	DRC		2	0		5
2018_DRC_2	08/19/18	96	55		0			3	0	2018	DRC		2	0		5
2018_DRC_2	08/20/18	102	59		0			3	0	2018	DRC		2	0		6
2018_DRC_2	08/22/18	103	63		0			3	0	2018	DRC		2	0
2018_DRC_2	08/26/18	111	75		0				0	2018	DRC		2	0		11
2018_DRC_2	08/27/18	112	75		0			5	0	2018	DRC		2	0		11
2018_DRC_2	08/30/18	118	77		0			5	0	2018	DRC		2	0		15
2018_DRC_2	08/31/18	120	78		0			5	0	2018	DRC		2	0		17
2018_DRC_2	09/02/18	122	82		0			5	0	2018	DRC		2	0		19
2018_DRC_2	09/04/18	127	87		0			6	0	2018	DRC		2	0		21
2018_DRC_2	09/05/18	129	89		0			6	0	2018	DRC		2	0
2018_DRC_2	09/07/18	131	89		0			6	0	2018	DRC		2	0		24
2018_DRC_2	09/09/18	132	91		0			7	0	2018	DRC		2	0		24
2018_DRC_2	09/10/18	132	92		0			7	0	2018	DRC		2	0		24
2018_DRC_2	09/11/18	133	92		0			8	0	2018	DRC		2	0		24
2018_DRC_2	09/12/18	137	92		0			9	0	2018	DRC		2	0		25
2018_DRC_2	09/13/18	140	94		0			9	0	2018	DRC		2	0		28
2018_DRC_2	09/14/18	140	95		0			9	0	2018	DRC		2	0		28
2018_DRC_2	09/15/18	142	97		0			10	0	2018	DRC		2	0		29
2018_DRC_2	09/16/18	142	97		0			10	0	2018	DRC		2	0		29
2018_DRC_2	09/18/18	142	97		0			10	0	2018	DRC		2	0		29
2018_DRC_2	09/19/18	143	97		0			11	0	2018	DRC		2	0		29
2018_DRC_2	09/21/18	147	99		0			11	0	2018	DRC		2	0		32
2018_DRC_2	09/22/18	149	100		0			11	0	2018	DRC		2	0		33
2018_DRC_2	09/23/18	150	100		0			11	0	2018	DRC		2	0		33
2018_DRC_2	09/24/18	151	101		0			11	0	2018	DRC		2	0		34
2018_DRC_2	09/25/18	151	101		0			11	0	2018	DRC		2	0		34
2018_DRC_2	09/27/18	155	102		0			11	0	2018	DRC		2	0		38
2018_DRC_2	09/28/18	157	102		0			12	0	2018	DRC		2	0		39
2018_DRC_2	09/29/18	159	104		0			12	0	2018	DRC		2	0		41
2018_DRC_2	09/30/18	160	105		0			12	0	2018	DRC		2	0		42
2018_DRC_2	10/02/18	162	106		0			12	0	2018	DRC		2	0		43
2018_DRC_2	10/04/18	167	106		0			13	0	2018	DRC		2	0		46
2018_DRC_2	10/06/18	177	113		0			14	0	2018	DRC		2	0		55
2018_DRC_2	10/07/18	181	115		0			16	0	2018	DRC		2	0		57
2018_DRC_2	10/08/18	188	118		0			16	0	2018	DRC		2	0		63
2018_DRC_2	10/09/18	194	122		0			16	0	2018	DRC		2	0
2018_DRC_2	10/10/18	200	125		0			16	0	2018	DRC		2	0		74
2018_DRC_2	10/11/18	205	130		0			16	0	2018	DRC		2	0		77
2018_DRC_2	10/12/18	207	130		0			16	0	2018	DRC		2	0		79
2018_DRC_2	10/13/18	211	135		0			17	0	2018	DRC		2	0		81
2018_DRC_2	10/14/18	214	139		0			17	0	2018	DRC		2	0		84
2018_DRC_2	10/15/18	216	139		0			18	0	2018	DRC		2	0		85
2018_DRC_2	10/16/18	220	142		0			19	0	2018	DRC		2	0		88
2018_DRC_2	10/17/18	223	144		0			19	0	2018	DRC		2	0		91
2018_DRC_2	10/18/18	227	147		0			19	0	2018	DRC		2	0		95
2018_DRC_2	10/20/18	237	152		0			21	0	2018	DRC		2	0		103
2018_DRC_2	10/21/18	238	155		0			21	0	2018	DRC		2	0		104
2018_DRC_2	10/23/18	247	159		0			22	0	2018	DRC		2	0		112
2018_DRC_2	10/24/18	251	162		0			23	0	2018	DRC		2	0		115
2018_DRC_2	10/25/18	257	164		0			23	0	2018	DRC		2	0		121
2018_DRC_2	10/26/18	266	167		0			25	0	2018	DRC		2	0		128
2018_DRC_2	10/27/18	267	170		0			26	0	2018	DRC		2	0		128
2018_DRC_2	10/28/18	274	174		0			29	0	2018	DRC		2	0		132
2018_DRC_2	10/30/18	279	179		0			29	0	2018	DRC		2	0		136
2018_DRC_2	10/31/18	285	180		0			31	0	2018	DRC		2	0		140
2018_DRC_2	11/01/18	287	181		0			31	0	2018	DRC		2	0		142
2018_DRC_2	11/02/18	293	182		0			34	0	2018	DRC		2	0		145
2018_DRC_2	11/03/18	298	186		0			35	0	2018	DRC		2	0		147
2018_DRC_2	11/04/18	300	186		0			36	0	2018	DRC		2	0		148
2018_DRC_2	11/05/18	305	189		0			37	0	2018	DRC		2	0		149
2018_DRC_2	11/06/18	308	191		0			37	0	2018	DRC		2	0		151
2018_DRC_2	11/08/18	319	198		0			39	0	2018	DRC		2	0		155
2018_DRC_2	11/09/18	326	201		0			39	0	2018	DRC		2	0		159
2018_DRC_2	11/10/18	329	205		0			40	0	2018	DRC		2	0		161
2018_DRC_2	11/11/18	334	209		0			27	0	2018	DRC		2	0		163	* there was some drastic rearrangement of cases between health zones here, not clear why, but this is why the numbers drop.
2018_DRC_2	11/12/18	340	212		0			29	0	2018	DRC		2	0		162
2018_DRC_2	11/14/18	344			0			30	0	2018	DRC		2	0		163
2018_DRC_2	11/15/18	352	213		0			30	0	2018	DRC		2	0		165
2018_DRC_2	11/16/18	358	213		0			32	0	2018	DRC		2	0		168
2018_DRC_2	11/17/18	366	214		0			35	0	2018	DRC		2	0		173
2018_DRC_2	11/18/18	373	216		0			39	0	2018	DRC		2	0		175
2018_DRC_2	07/28/18	33	20		0			0	0	2018	DRC		2	1	*note that this includes the 7 probable cases from may/June which weren't officially linked to the outbreak total until later in the epidemic on 8/20/18
2018_DRC_2	08/03/18	76	33		0			3	0	2018	DRC		2	1
2018_DRC_2	08/05/18	74	34		0			3	0	2018	DRC		2	1
2018_DRC_2	08/07/18	90	36		0			3	0	2018	DRC		2	1		29
2018_DRC_2	08/12/18	115	41		0			5	0	2018	DRC		2	1		12
2018_DRC_2	08/15/18	102	44		0			3	0	2018	DRC		2	1		13
2018_DRC_2	08/16/18	108	47		0			4	0	2018	DRC		2	1		13
2018_DRC_2	08/17/18	115	49		0			3	0	2018	DRC		2	1		13
2018_DRC_2	08/18/18	104	50		0			3	0	2018	DRC		2	1		8
2018_DRC_2	08/19/18	101	55		0			3	0	2018	DRC		2	1		7
2018_DRC_2	08/20/18	111	59		0			5	0	2018	DRC		2	1		6
2018_DRC_2	08/26/18	121	75		0			5	0	2018	DRC		2	1		13
2018_DRC_2	09/02/18	131	82		0			6	0	2018	DRC		2	1		22
2018_DRC_2	09/04/18	131	87		0			6	0	2018	DRC		2	1		22
2018_DRC_2	09/05/18	136	89		0			7	0	2018	DRC		2	1
2018_DRC_2	09/07/18	145	89		0			10	0	2018	DRC		2	1		25
2018_DRC_2	09/09/18	140	91		0			7	0	2018	DRC		2	1		25
2018_DRC_2	09/10/18	141	92		0			7	0	2018	DRC		2	1		27
2018_DRC_2	09/11/18	149	92		0			14	0	2018	DRC		2	1		26
2018_DRC_2	09/12/18	154	92		0			14	0	2018	DRC		2	1		33
2018_DRC_2	09/13/18	153	94		0			15	0	2018	DRC		2	1		31
2018_DRC_2	09/14/18	145	95		0			12	0	2018	DRC		2	1		29
2018_DRC_2	09/15/18	146	97		0			11	0	2018	DRC		2	1		30
2018_DRC_2	09/16/18	149	97		0			13	0	2018	DRC		2	1		29
2018_DRC_2	09/18/18	151	97		0			15	0	2018	DRC		2	1		30
2018_DRC_2	09/19/18	150	97		0			13	0	2018	DRC		2	1		31
2018_DRC_2	09/21/18	160	99		0			14	0	2018	DRC		2	1		36
2018_DRC_2	09/22/18	160	100		0			14	0	2018	DRC		2	1		37
2018_DRC_2	09/23/18	159	100		0			13	0	2018	DRC		2	1		36
2018_DRC_2	09/24/18	162	101		0			14	0	2018	DRC		2	1		35
2018_DRC_2	09/25/18	168	101		0			11	0	2018	DRC		2	1		41
2018_DRC_2	09/27/18	166	102		0			12	0	2018	DRC		2	1		42
2018_DRC_2	09/28/18	180	102		0			14	0	2018	DRC		2	1		45
2018_DRC_2	09/29/18	172	104		0			13	0	2018	DRC		2	1
2018_DRC_2	10/02/18	179	106		0			12	0	2018	DRC		2	1		50
2018_DRC_2	10/04/18	180	106		0			14	0	2018	DRC		2	1		52
2018_DRC_2	10/06/18	188	113		0			15	0	2018	DRC		2	1		61
2018_DRC_2	10/07/18	203	115		0			16	0	2018	DRC		2	1		70
2018_DRC_2	10/08/18	208	118		0			18	0	2018	DRC		2	1		77
2018_DRC_2	10/09/18	219	122		0			18	0	2018	DRC		2	1
2018_DRC_2	10/10/18	226	125		0			18	0	2018	DRC		2	1		85
2018_DRC_2	10/11/18	237	130		0			18	0	2018	DRC		2	1		98
2018_DRC_2	10/13/18	235	135		0			18	0	2018	DRC		2	1		96
2018_DRC_2	10/14/18	239	139		0			20	0	2018	DRC		2	1		103
2018_DRC_2	10/15/18	248	139		0			21	0	2018	DRC		2	1		106
2018_DRC_2	10/16/18	254	142		0			26	0	2018	DRC		2	1		113
2018_DRC_2	10/17/18	269	144		0			30	0	2018	DRC		2	1		118
2018_DRC_2	10/18/18	267	147		0			26	0	2018	DRC		2	1		118
2018_DRC_2	10/20/18	270	152		0			25	0	2018	DRC		2	1		126
2018_DRC_2	10/21/18	252	155		0			23	0	2018	DRC		2	1		112
2018_DRC_2	10/23/18	295	159		0			30	0	2018	DRC		2	1		140
2018_DRC_2	10/24/18	297	162		0			30	0	2018	DRC		2	1		141
2018_DRC_2	10/25/18	304	164		0			31	0	2018	DRC		2	1		148
2018_DRC_2	10/26/18	308	167		0			37	0	2018	DRC		2	1		154
2018_DRC_2	10/27/18	310	170		0			35	0	2018	DRC		2	1		153
2018_DRC_2	10/28/18	306	174		0			32	0	2018	DRC		2	1		154
2018_DRC_2	10/31/18	326	180		0			35	0	2018	DRC		2	1		172
2018_DRC_2	11/01/18	328	181		0			33	0	2018	DRC		2	1		176
2018_DRC_2	11/02/18	343	182		0			41	0	2018	DRC		2	1		177
2018_DRC_2	11/03/18	344	186		0			41	0	2018	DRC		2	1		173
2018_DRC_2	11/04/18	341	186		0			43	0	2018	DRC		2	1		170
2018_DRC_2	11/05/18	365	189		0			52	0	2018	DRC		2	1		180
2018_DRC_2	11/06/18	347	191		0			38	0	2018	DRC		2	1		182
2018_DRC_2	11/08/18	371	198		0			48	0	2018	DRC		2	1		185
2018_DRC_2	11/09/18	373	201		0			43	0	2018	DRC		2	1		188
2018_DRC_2	11/10/18	367	205		0			46	0	2018	DRC		2	1		183
2018_DRC_2	11/11/18	383	209		0			32	0	2018	DRC		2	1		192	* there was some drastic rearrangement of cases between health zones here, not clear why, but this is why the numbers drop.
2018_DRC_2	11/12/18	383	212		0			33	0	2018	DRC		2	1		192
2018_DRC_2	11/14/18	389			0			44	0	2018	DRC		2	1		190
2018_DRC_2	11/15/18	442	213		0			40	0	2018	DRC		2	1		220
2018_DRC_2	11/16/18	415	213		0			43	0	2018	DRC		2	1		207
2018_DRC_2	11/17/18	432	214		0			53	0	2018	DRC		2	1		208
2018_DRC_2	11/18/18	445	216		0			46	0	2018	DRC		2	1		220
